# Supplementary material for: New Values, New Lives, and Emerging Dating Violence: Insights on Detection and Intervention from Health Sciences Students
Source: Behav Sci (Basel). 2026 Apr 23;16(5):630. doi: 10.3390/bs16050630 (PMC13203934; doi:10.3390/bs16050630)
Supplement: Supplementary file 1 [file behavsci-16-00630-s001.zip]

Archive with 1 entries (1 files):
- behavsci-4224473-supplementary.pdf
